# Supplementary material for: Evaluation of a Dietary Grape Extract on Oxidative Status, Intestinal Morphology, Plasma Acute-Phase Proteins and Inflammation Parameters of Weaning Piglets at Various Points of Time
Source: Antioxidants (Basel). 2022 Jul 22;11(8):1428. doi: 10.3390/antiox11081428 (PMC9394324; doi:10.3390/antiox11081428)
Supplement: Supplementary file 1 [file antioxidants-11-01428-s001.zip]

Archive with 1 entries (1 files):
- antioxidants-1793627-supplementary.pdf
